# Supplementary material for: 6-PPD Quinone Inhibits Phosphatidic Acid Synthesis Associated with an Increase in Intestinal Barrier Permeability in C. elegans
Source: Toxics. 2026 Mar 12;14(3):254. doi: 10.3390/toxics14030254 (PMC13030096; doi:10.3390/toxics14030254)
Supplement: Supplementary file 1 [file toxics-14-00254-s001.zip]

Archive with 1 entries (1 files):
- toxics-4137674-supplementary.pdf
